# Supplementary material for: Achieving single nucleotide sensitivity in direct hybridization genome imaging
Source: Nat Commun. 2022 Dec 15;13:7776. doi: 10.1038/s41467-022-35476-y (PMC9755149; doi:10.1038/s41467-022-35476-y)
Supplement: Supplementary file 5 — Supplementary Data 1 [file 41467_2022_35476_MOESM5_ESM.xlsx]

## Sheet: Sheet1
Oligo FISH probe sequences (5' to 3')
MUC4-R	MUC4-NR	ACTB	LMNA	CDKN2A
GTGGCGTGACCTGTGGATGCTGAGG	GAAAGGATCCCTGGACAAGAGGTC	CCTGGGGTGGGTGTAGTGG	GTACAACCTGCGCTCGCG	TGGCAGGTCATGATGATG
	GCCAGGAACATCAGCCAAATTTTG	GCTGAGGCCCAGTTCTAAATGCC	AGGGCTCCCACTGCAGCA	TCTGACCATTCTGTTCTC
	AGGTGCACAGGGAAGAGCAGGGGC	GCCTTGGTCTGAGGTAGGGAGGA	CCGCCTGAGCCTTGTCTC	CTTCCTTTCCGTCATGCC
	TCAGAGGTCCAGCATCAGCGACGC	TGCAGAGGCTAAAACGCTTCCCC	AGTGGTCAGTCCCAGACT	ATTAGACACCTGGGGCTT
	CTTGGCAGCCCAGGGAACACAGGC	GCTTTCTGGGATGGGACTTGAAG	ACACCTTCCTGCCTGGCG	TGGAAGCAAATGTAGGGG
	AGGCTCTTCATCGGCAAACTGAGC	TGCATAGGAGAGCACTAGGAAGT	TTCCTGAGCCTTCTCCCCTTTTA	TCAAGAAGGAAATTGGAA
	GTCATGAGGATGAAACGAGACAGC	CAGGAATGCTGCAGCCCG	GAACAGAGTCAGAGTCACTGCTC	CTGAAGAATGGATAGAGA
	TCTGGTGTAAAGTAGAAAAGGCAT	GCTGAATGGAGGCCCAGT	TTTCCTCTTAAGCTCAGAGTAGC	GAGGATATAATGGAATTC
	GTTTGAGAAAGAGGCCTGGGAAG	CACCTGACAACCTCTCATCCCT	CAAGCTTGCTCCCGTTCTCTCTT	CTATTTTGCCCGTGCCTC
	GGTGATTGAACCCGGAATGGCAC	CTGCAGATCCGGTcccatcccc	TTAATAGTGCATGCCTGCTGCCC	AAAGTCAGTCTGTCCCTG
	GTGTCGGCCCAGGGTCATATCCC	CCACCCAGTTCAACGTTCCACG	ATTCCTGACCGCCCCTCCACTCC	CAGGAAGTTAGCCTGGAG
	CATCTAAGGATCCTCGTGCCTCT	CATCAACAGGCAGCAAGAAGGG	TGCATATCCTCTCATTTCCCTCA	GTTGTATCTCAGGGGAAA
	CCCGTGCTTCCTGTGGGTTTGCA	CCGGGTGAACGTTGGCAGGTCC	GGAGGACAGACGTGGGGCATGCC	TTCAGGAAGAAATTTCAG
	GGCTGGCTTGGTGTATTCAGAAT	CTGCAGCTGAAAGATACAAGGC	GGATTTGTCTTCTGGGAAAGGGA	GGATATACAGCAGTGAAC
	GGCTTGCTGCATGAACGGACCCC	ACAGTCCCATCCCCAGGA	TTTCTGATGCCATGGAATATTCC	AATTACCACATTCTGCGC
	GCCTCACCGCTCCCTGCCTGTGA	AAGGCAGGTTCCTCTAGGCTG	CTCTGGTAAGGAAGGGAGTGGGA	CAGAAGCTAAGTGTAACT
	CCGCCACGCCCTTGGTTTCTGGG	ATGCCCCTCTGTGGTCCCACG	CTCCTCCCTATACCTTGAACAGG	CTGTACTATCCCAATATA
	GGCTGGCCTGGCAGTGCTTGACA	TCGCTGCATGCCCACCACCTG	GGAACTTTACTCGCTGGCCTGGC	GTGTTCAAAGATCATAAC
	CAAGTGATTTGTGTCTTCATTGC	CTGTGATTCCCGGAGCAGAAC	ATGACCTGCTCCATCACCACCAC	TGACTTAATAATTCCCCA
	AAGAAGTGGTTGGCCTTTTGTACG	CCGGTCTTGTGTGCTACTCAG	TGAGGACGACGAGGATGAGGATG	ATGATGGATAGGTTACTT
	TCAACGGGTGGTTTTGCTACTCTG	GACCCAAGGCAAGAAAGGG	AGCTGGTGCGCTCAGTGACTGTG	ATCCCAAATGCTCTCATT
	TTTCACGGTGCTGTTAAGTG	AGTTCCTAGCACCGCCCCG	TTCCATGTCCCCACCAGGAAGTG	GCATGATGAATATAGCTA
	TGCACATCGTGTAGCTCAC	GGAGTCTTGGTCCCCAGAG	CCCTGGCCCTGACCCTTGGACCT	GAGGAATAAGTTTGATTG
		GCGGCCTCCAGATGGTCTG	TGGGGTAGACATGCTGTACAACC	TAAAGCCTCAGTTAAGAT
		ACATACAACGGACGGTGGG	CACAAGAAAAGTTGCAGGTGGTC	GCAGTAAAGAGTAGAATG
		CCAGGCTGTGTAGACCCAG	AAGCAGCAGGCCGGACAAAGGGC	TGAAGTTTTGGAATTGGA
		ACCCACTAACGCCCCAGG	GAGTTCCTTAGCTCCATCACCAC	GGTTAATTAAACTAGCCT
		GGCTGGGCGTGACTGTTA	GAGCTTGACAGTGTCCCTCTGGG	ACCACAGGAAGGAATTTT
		TCATCACGGGCCACCTC	GTGAGGATTGTTAAAGGCAGAGC	GATTAGGACATAGACATT
		ACCACACTCTACCTCTCAAGCC	CTTCCTCAACAGCACAAGGGGTG	GCCACATAAGTTAATGTA
		GACCCACCCAGCACATTTAGCT	AGACTTCTCCACCCAGTAGGCAA	CCTCAAGACCATTAATTA
		ACAGCCAGAGGTCCTCAGG	TCAGGGCCCCTTTCTAGAGCTCT	CCTGAAAATTCTGGATAA
		GCGTACAGAACCCAGGGC	CTGGCTGCTTGCTGGACGAGGCT	CTTGGGGTTATGTTGGGC
		TGCAGACCCTGGCCCAC	ACTGGGGAAGTAAGTAGGCCTGG	TGACTGTGACCCTCTAAT
			CACAGAACACCTGGGGCTGCGGG	CCATTCTTGTATCTTCTC
				TTTTCTCTGTGGCCTGTG
				TGACCATCAAATTCCTTG
				GAAACTCTAAGGGGCAAT
				CACAAGGTTTCATTCCTT
Guide RNA or template DNA for transcribing guide RNA
Name	Type	Sequence (5' to 3')	Comments
gMUC4-R	Template DNA for crRNA	CAAAACAGCATAGCTCTAAAACTCTTCCTGTCACCGACACTCTATAGTGAGTCGTATTAATTTC	Transcribed using HiScribe™ T7 Quick High Yield RNA Synthesis Kit (NEB, E2050S)
gMUC4-TwoMM	Template DNA for crRNA	CAGCATAGCTCTAAAACGGCCTTCAGAGAGATGGCTCCTATAGTGAGTCGTATTAATTTC	Transcribed using HiScribe™ T7 Quick High Yield RNA Synthesis Kit (NEB, E2050S)
gMUC4-OneMM	Template DNA for crRNA	CAGCATAGCTCTAAAACGGCCTTCAGAGAAATGGCTCCTATAGTGAGTCGTATTAATTTC	Transcribed using HiScribe™ T7 Quick High Yield RNA Synthesis Kit (NEB, E2050S)
gMUC4-C	Template DNA for crRNA	CAGCATAGCTCTAAAACGGCCTTCAGAGAAACGGCTCCTATAGTGAGTCGTATTAATTTC	Transcribed using HiScribe™ T7 Quick High Yield RNA Synthesis Kit (NEB, E2050S)
gMUC4-D	Template DNA for crRNA	CAGCATAGCTCTAAAACGGCCTTCAGAGAAGCGGCTCCTATAGTGAGTCGTATTAATTTC	Transcribed using HiScribe™ T7 Quick High Yield RNA Synthesis Kit (NEB, E2050S)
gMUC4-E	Template DNA for crRNA	CAGCATAGCTCTAAAACGGCCTTCAGAGAAGCAGCTCCTATAGTGAGTCGTATTAATTTC	Transcribed using HiScribe™ T7 Quick High Yield RNA Synthesis Kit (NEB, E2050S)
gMUC4-F	Template DNA for crRNA	CAGCATAGCTCTAAAACGGCCTTCAGAGAAGTAGCTCCTATAGTGAGTCGTATTAATTTC	Transcribed using HiScribe™ T7 Quick High Yield RNA Synthesis Kit (NEB, E2050S)
gMUC4-G	Template DNA for crRNA	CAGCATAGCTCTAAAACGGCCTTCAGAGAAGTAACTCCTATAGTGAGTCGTATTAATTTC	Transcribed using HiScribe™ T7 Quick High Yield RNA Synthesis Kit (NEB, E2050S)
gMUC4-H	Template DNA for crRNA	CAGCATAGCTCTAAAACGGCCTTCAGAGAAGTGACTCCTATAGTGAGTCGTATTAATTTC	Transcribed using HiScribe™ T7 Quick High Yield RNA Synthesis Kit (NEB, E2050S)
gMUC4-I	Template DNA for crRNA	CAGCATAGCTCTAAAACGGCCTTCAGAGAAGTGATTCCTATAGTGAGTCGTATTAATTTC	Transcribed using HiScribe™ T7 Quick High Yield RNA Synthesis Kit (NEB, E2050S)
gMUC4-J	Template DNA for crRNA	CAGCATAGCTCTAAAACGGCCTTCAGAGAAGTGGTTCCTATAGTGAGTCGTATTAATTTC	Transcribed using HiScribe™ T7 Quick High Yield RNA Synthesis Kit (NEB, E2050S)
gMUC4-ddPCR-1	Template DNA for sgRNA	TTCTAATACGACTCACTATAGCCACCCGTTGAGCGTACAAAGTTTTAGAGCTAGA	To cleave the bottom strand in Fig. 2a and Supplementary Fig. 3a and Supplementary Fig. 4a. Transcribed using EnGen® sgRNA Synthesis Kit, S. pyogenes (NEB, E3322V)
gMUC4-ddPCR-2	Template DNA for sgRNA	TTCTAATACGACTCACTATAGTGTCCTGGCCTTCAGAGAAGGTTTTAGAGCTAGA	To cleave the bottom strand in Fig. 2a and Supplementary Fig. 3a and Supplementary Fig. 4a. Transcribed using EnGen® sgRNA Synthesis Kit, S. pyogenes (NEB, E3322V)
gMUC4-ddPCR-3	Template DNA for sgRNA	TTCTAATACGACTCACTATAGAGCCTATAAGGTCTCTGTCCGTTTTAGAGCTAGA	To cleave the bottom strand in Fig. 2a and Supplementary Fig. 3a and Supplementary Fig. 4a. Transcribed using EnGen® sgRNA Synthesis Kit, S. pyogenes (NEB, E3322V)
gMUC4-ddPCR-4	Template DNA for sgRNA	TTCTAATACGACTCACTATAGTCTTCATTGCTAAGGACAAGGTTTTAGAGCTAGA	To cleave the top strand in Supplementary Fig. 3a. Transcribed using EnGen® sgRNA Synthesis Kit, S. pyogenes (NEB, E3322V)
gMUC4-ddPCR-5	Template DNA for sgRNA	TTCTAATACGACTCACTATAGATGAGAGGACAAGAAGTGGTGTTTTAGAGCTAGA	To cleave the top strand in Supplementary Fig. 3a. Transcribed using EnGen® sgRNA Synthesis Kit, S. pyogenes (NEB, E3322V)
gMUC4-ddPCR-6	Template DNA for sgRNA	TTCTAATACGACTCACTATAGTGTCTTTTCTCTGATTTCAGTTTTAGAGCTAGA	To cleave the top strand in Supplementary Fig. 3a. Transcribed using EnGen® sgRNA Synthesis Kit, S. pyogenes (NEB, E3322V)
gACTB	Template DNA for sgRNA	TTCTAATACGACTCACTATAGTCCACACCTAGGATGTCCCGGTTTTAGAGCTAGA	Transcribed using EnGen® sgRNA Synthesis Kit, S. pyogenes (NEB, E3322V)
gACTB-OneMM	Template DNA for sgRNA	TTCTAATACGACTCACTATAGTCCACACATAGGATGTCCCGGTTTTAGAGCTAGA	Transcribed using EnGen® sgRNA Synthesis Kit, S. pyogenes (NEB, E3322V)
gACTB-TwoMM	Template DNA for sgRNA	TTCTAATACGACTCACTATAGTCCACAAATAGGATGTCCCGGTTTTAGAGCTAGA	Transcribed using EnGen® sgRNA Synthesis Kit, S. pyogenes (NEB, E3322V)
gACTB-1.14	Template DNA for sgRNA	TTCTAATACGACTCACTATAGTCCACAACTAGGATGTCCCGGTTTTAGAGCTAGA	Transcribed using EnGen® sgRNA Synthesis Kit, S. pyogenes (NEB, E3322V)
gACTB-1.14-15	Template DNA for sgRNA	TTCTAATACGACTCACTATAGTCCACGACTAGGATGTCCCGGTTTTAGAGCTAGA	Transcribed using EnGen® sgRNA Synthesis Kit, S. pyogenes (NEB, E3322V)
gACTB-1.15	Template DNA for sgRNA	TTCTAATACGACTCACTATAGTCCACGCCTAGGATGTCCCGGTTTTAGAGCTAGA	Transcribed using EnGen® sgRNA Synthesis Kit, S. pyogenes (NEB, E3322V)
gACTB-1.15-16	Template DNA for sgRNA	TTCTAATACGACTCACTATAGTCCAAGCCTAGGATGTCCCGGTTTTAGAGCTAGA	Transcribed using EnGen® sgRNA Synthesis Kit, S. pyogenes (NEB, E3322V)
gACTB-1.16	Template DNA for sgRNA	TTCTAATACGACTCACTATAGTCCAAACCTAGGATGTCCCGGTTTTAGAGCTAGA	Transcribed using EnGen® sgRNA Synthesis Kit, S. pyogenes (NEB, E3322V)
gACTB-1.16-17	Template DNA for sgRNA	TTCTAATACGACTCACTATAGTCCGAACCTAGGATGTCCCGGTTTTAGAGCTAGA	Transcribed using EnGen® sgRNA Synthesis Kit, S. pyogenes (NEB, E3322V)
gACTB-1.17	Template DNA for sgRNA	TTCTAATACGACTCACTATAGTCCGCACCTAGGATGTCCCGGTTTTAGAGCTAGA	Transcribed using EnGen® sgRNA Synthesis Kit, S. pyogenes (NEB, E3322V)
gCDKN2A	Template DNA for sgRNA	TTCTAATACGACTCACTATAGCGTGCACGACGCTGCCCGGGGTTTTAGAGCTAGA	Transcribed using EnGen® sgRNA Synthesis Kit, S. pyogenes (NEB, E3322V)
gCDKN2A-OneMM	Template DNA for sgRNA	TTCTAATACGACTCACTATAGCGTGCACGGCGCTGCCCGGGGTTTTAGAGCTAGA	Transcribed using EnGen® sgRNA Synthesis Kit, S. pyogenes (NEB, E3322V)
gCDKN2A-TwoMM	Template DNA for sgRNA	TTCTAATACGACTCACTATAGCGTGCACTGCGCTGCCCGGGGTTTTAGAGCTAGA	Transcribed using EnGen® sgRNA Synthesis Kit, S. pyogenes (NEB, E3322V)
CDKN2A-2.13	Template DNA for sgRNA	TTCTAATACGACTCACTATAGCGTGCACTACGCTGCCCGGGGTTTTAGAGCTAGA	Transcribed using EnGen® sgRNA Synthesis Kit, S. pyogenes (NEB, E3322V)
CDKN2A-2.13-14	Template DNA for sgRNA	TTCTAATACGACTCACTATAGCGTGCAGTACGCTGCCCGGGGTTTTAGAGCTAGA	Transcribed using EnGen® sgRNA Synthesis Kit, S. pyogenes (NEB, E3322V)
CDKN2A-2.14	Template DNA for sgRNA	TTCTAATACGACTCACTATAGCGTGCAGGACGCTGCCCGGGGTTTTAGAGCTAGA	Transcribed using EnGen® sgRNA Synthesis Kit, S. pyogenes (NEB, E3322V)
gLMNA-MUT	Template DNA for sgRNA	TTCTAATACGACTCACTATAGGTGGGCAAACCCATCTCCTCGTTTTAGAGCTAGA	Transcribed using EnGen® sgRNA Synthesis Kit, S. pyogenes (NEB, E3322V)
gLMNA-WT	Template DNA for sgRNA	TTCTAATACGACTCACTATAGGTGGGCAGACCCATCTCCTCGTTTTAGAGCTAGA	Transcribed using EnGen® sgRNA Synthesis Kit, S. pyogenes (NEB, E3322V)
LMNA-VRQRABE-sgRNA	Alt-R CRISPR-Cas9 sgRNA	GGUCCACCCACCUGGGCUCCGUUUUAGAGCUAGAAAUAGCAAGUUAAAAUAAGGCUAGUCCGUUAUCAACUUGAAAAAGUGGCACCGAGUCGGUGCUUUU	Ordered from IDT. Mixed with VRQR-ABE mRNA to correct the HGPS mutation (Fig. 4b)
PCR primers
Name	Sequence (5' to 3')	Comments
MUC4-NR-primer-F	GACGACCCGAAGAAGCTAGG	For synthesizing the MUC4 DNA substrate (Fig. 1c and Supplementary Fig. 2c and Supplementary Fig. 3b)
MUC4-NR-primer-R	CACATACACGGGGAGTGGAG	For synthesizing the MUC4 DNA substrate (Fig. 1c and Supplementary Fig. 2c and Supplementary Fig. 3b)
ACTB-primer-F	GCCTTGTACCGTGAACTGGA	For synthesizing the ACTB DNA substrate (Supplementary Fig. 6b)
ACTB-primer-R	AGTTAGCGCCCAAAGGACC	For synthesizing the ACTB DNA substrate (Supplementary Fig. 6b)
LMNA-primer-F	GGGTGCCCTACTCTGGTAAG	For synthesizing the LMNA DNA substrate (Supplementary Fig. 6e)
LMNA-primer-R	AGGTGGGCTGTCTAGGACTC	For synthesizing the LMNA DNA substrate (Supplementary Fig. 6e)
CDKN2A-primer-F	CAGCTGTGGGAGTAGGGAAC	For synthesizing the CDKN2A DNA substrate (Supplementary Fig. 6f)
CDKN2A-primer-R	TTCAACATTCCCAGAAGCTAAGT	For synthesizing the CDKN2A DNA substrate (Supplementary Fig. 6f)
VRQR-AEB-primer-F	TATAAGAGCCACCATGAAACGGACAGCCGAC	For synthesizing the VRQR-ABE fragment in NEBuilder HiFi DNA Assembly
VRQR-AEB-primer-R	CGCAGAAGGCAGCTTAGACTTTCCTCTTCTTCTTGG	For synthesizing the VRQR-ABE fragment in NEBuilder HiFi DNA Assembly
T7-Mutagenesis-primer-F	TCTTTTCTCTCTTATTTCCTTATAGTGAGTCGTATTAGCTTCTGTA	To replace the “G” following the T7 promoter sequence with an “A” in pcDNA3.3-eGFP (addgene, Plasmid #26822)
T7-Mutagenesis-primer-R	TACAGAAGCTAATACGACTCACTATAAGGAAATAAGAGAGAAAAGA	To replace the “G” following the T7 promoter sequence with an “A” in pcDNA3.3-eGFP (addgene, Plasmid #26822)
T7-5’UTR-primer-F	CGACGTTGTAAAACGACGGCCAGTGCGTCAGATCGCCTGGAGAC	For synthesizing the T7-5’UTR fragment in NEBuilder HiFi DNA Assembly
T7-5’UTR-primer-R	TGTCCGTTTCATGGTGGCTCTTATATTTCTTCTTACTCTTC	For synthesizing the T7-5’UTR fragment in NEBuilder HiFi DNA Assembly
3'UTR-primer-F	AGGAAAGTCTAAGCTGCCTTCTGCGGGGCT	For synthesizing the 3'UTR fragment in NEBuilder HiFi DNA Assembly
3'UTR-primer-R	AACAGCTATGACCATGATTACGCCACCGTGTTTCAGTTAGCCTCCCC	For synthesizing the 3'UTR fragment in NEBuilder HiFi DNA Assembly
VRQRABE-mRNA-linearTemplate-F	TTGGACCCTCGTACAGAAGCTAATACG	For synthesizing linear VRQRABE-mRNA DNA template
VRQRABE-mRNA-linearTemplate-R	TTTTTTTTTTTTTTTTTTTTTTTTTTTTTTTTTTTTTTTTTTTTTTTTTTTTTTTTTTTTTTTTTTTTTTTTTTTTTTTTTTTTTTTTTTTTTTTTTTTTTTTTTTTTTTTTTTTTTTTTCTTCCTACTCAGGCTTTATTCAAAGACCA	For synthesizing linear VRQRABE-mRNA DNA template
Primers and probe for ddPCR
Name	Sequence (5' to 3')
MUC4-ddPCR-primer-1	GCTTGACACGCAAGTGATTT
MUC4-ddPCR-primer-2	GGGAGAGAGAGCCTATAAGGT
MUC4-ddPCR-primer-3	ccgaaatggcagcactcta
MUC4-ddPCR-primer-4	GTGGCTTTTTAGAGGCACGA
MUC4-ddPCR-probe-1	/56-FAM/TATGCACAT/ZEN/CGTGTAGCTCACAGAG/3IABkFQ/
MUC4-ddPCR-probe-2	/5HEX/CCAGGCCTC/ZEN/TTTCTCAAACACGTCT/3IABkFQ/
CDKN2A-ddPCR-primer-1	GCAGGTACCGTGCGACAT
CDKN2A-ddPCR-primer-2	GCGCGGAGCCCAACT
CDKN2A-ddPCR-primer-3	CAACTGGCCCTAGTTTGG
CDKN2A-ddPCR-primer-4	GCGGCAAATGGGAAATAATC
CDKN2A-ddPCR-probe-1	/5HEX/TGCAGCACC/ZEN/ACCAGCGTGTCCAG/3IABkFQ/
CDKN2A-ddPCR-probe-2	/56-FAM/AAACACCTA/ZEN/CCCTCTGCTAGTTCAAGGC/3IABkFQ/
Chromosome 3 CASFISH
Name	Sequence (5' to 3')
Cy3 Chr3 crRNA	/5Cy3N/rUGrArUrArUrCrArCrArGrGrUrUrUrArArGrArGrCrUrrArUrGrCrUrGrUrUrUrUrG
