# Supplementary material for: Achieving single nucleotide sensitivity in direct hybridization genome imaging
Source: Nat Commun. 2022 Dec 15;13:7776. doi: 10.1038/s41467-022-35476-y (PMC9755149; doi:10.1038/s41467-022-35476-y)
Supplement: Supplementary file 6 — Source Data [file 41467_2022_35476_MOESM6_ESM.zip]

Archive with 8 entries (7 files):
- Source Data/Sanger sequencing data/
- Source Data/Sanger sequencing data/Fig. 4c and Supplementary Fig. 9c ABE treated.ab1
- Source Data/Sanger sequencing data/Supplementary Fig. 9c No treat.ab1
- Source Data/Sanger sequencing data/Supplementary Fig. 9f 0h.ab1
- Source Data/Sanger sequencing data/Supplementary Fig. 9f 24h.ab1
- Source Data/Sanger sequencing data/Supplementary Fig. 9f 6h.ab1
- Source Data/Source Data.xlsx
- Source Data/Uncropped gel.pdf
