# Supplementary material for: Achieving single nucleotide sensitivity in direct hybridization genome imaging
Source: Nat Commun. 2022 Dec 15;13:7776. doi: 10.1038/s41467-022-35476-y (PMC9755149; doi:10.1038/s41467-022-35476-y)
Supplement: Supplementary file 6 — Source Data [file 41467_2022_35476_MOESM6_ESM.zip › Source Data/Source Data.xlsx]

## Sheet: Sheet1
Fig. 2d
TwoMM	59	58	57
OneMM	28	29	28	31	31
Fig. 3b
gMUC4-OneMM
foci #	0	1	2	3
count	56	38	6	2
gMUC4-TwoMM
foci #	0	1	2	3
count	94	5	1	0
Fig. 3d
gACTB-OneMM
foci #	0	1	2	3
count	87	72	28	8
gACTB-TwoMM
foci #	0	1	2	3
count	198	5	0	0
Fig. 3e
gLMNA-WT
foci #	0	1	2	3	4	5
count	36	53	15	12	3	2
gLMNA-MUT
foci #	0	1	2
count	100	10	0
Fig. 4f
Untreated	342.228	234.688	476.616	702.868	122.497	133.413	94.2279	1417.56	1690.09	959.673	2551.4	296.49	438.108	148.952	2137.2	3839.26	789.964	1556.6	2502.87	3322.87	3384.53	326.029	6117.61	97.984	37.1511	52.9896	41.8514	60.0474	61.4591	189.984	194.413	1035.47	109.544	932.46	765.449	91.5575	174.71	119.137	873.463	111.027	51.8877	1612.1	180.88	164.119	83.6654	183.849	83.3603	275.658	348.063
Mutant-positive	95.3419	470.136	774.121	1765.87	703.544	200.446	153.348	212.332	759.951	1655.15	56.0047	777.437	58.4165	262.264	4092.41	5568.6	549.396	331.323	3622	46.2478	1030.54	88.2315	154.595	100.127	3223.78	637.657	40.4514	58.192	950.604	136.958	5631.41	86.935	1965.96	88.5509	87.2986	49.3037	117.122	379.963	3850.37	109.221	51.4495	68.4989	42.3574	134.695	279.885	214.333	150.668	464.835	130.446
1:1 mixture	75.678	1281.97	1757.36	8267.88	149.909	252.535	2885.94	703.544	342.295	2678.13	267.718	108.22	43.8369	559.479	83.298	304.937	147.559	816.597	39.2061	759.951	394.617	103.522	349.61	4299.6	6829.6	553.943	68.3818	1288.65	91.3198	858.919	46.2661	328.997	49.2535	40.729	51.8862	1173.75	59.6875	54.8555	86.935	5631.41	69.1926	99.1946	1316.43	60.9492	85.198	88.5509	246.141	69.2955	103.352
Fig. 4g
1:1 mixture	381.431	1509.38	48.9778	1149.48	687.563	37.1223	127.993	35.3913	84.1598	111.536	104.641	33.8461	68.6152	40.8204	239.658	67.994	33.0664	306.033	905.232	30.9312	28.609	444.414	31.5475	32.3384	203.841	133.443	37.3155	357.319	77.9541	49.3272	23946.6	749.098	47.0018	48.7156	438.068	185.268	86.7812	283.55	44.0538	92.4655	395.045	168.056	71.9652	81.9155	47.6057	102.396	27.4033	49.426	62.2873
Correction-positive	48.9778	37.2734	39.6512	751.909	53.1421	40.8873	48.7217	51.9182	34.9892	29.0734	43.8165	54.7178	79.4877	40.1819	50.6521	45.3931	40.3569	49.8117	60.0686	43.0525	47.4791	51.7202	33.0919	33.715	62.7501	80.4491	43.0978	37.8638	33.656	69.7667	47.4537	72.8668	55.6777	83.2202	64.947	84.5353	55.1264	51.8078	68.2941	69.8409	86.9033	34.0885	69.6609	52.9101
ABE treated	37.5322	29.7913	50.2743	50.5484	78.7096	59.2671	56.7366	33.6279	42.3064	31.596	32.08	29.9902	47.6776	48.9688	26.2176	35.9609	55.5129	39.2052	28.9988	29.134	48.4491	38.5802	40.1399	49.3511	49.7336	71.1277	35.5718	28.8685	35.5845	32.1891	46.0748	35.8687	31.6573	38.1362	49.3047	44.3498	49.6916	59.7546	44.493	39.8387	135.095	51.8567	52.1443	37.0773	47.6312	38.1148	29.4743	31.2835	44.9274
Fig. 4i
LMNA-MUT	0.08584	0.10078	0.1935	0.11269	0.26416	0.21893	0.11825	0.20407	0.36142	0.16246	0.11841	0.21308	0.15754	0.17469	0.3085	0.17881	0.10929	0.10929	0.31483	0.31483	0.2797	0.15057	0.05642	0.02385	0.06973	0.12024	0.17317	0.09487	0.39091	0.14792	0.16967	0.15213	0.12496	0.05745	0.12574	0.11721	0.19966	0.01494	0.18681	0.13907	0.24504	0.03195	0.04098	0.28203	0.30298	0.21777	0.13967	0.1459	0.1009
LMNA-WT	0.08662	0.13411	0.22528	0.24828	0.14655	0.35354	0.14051	0.17792	0.17286	0.2628	0.08076	0.14918	0.07356	0.13055	0.40729	0.04968	0.08634	0.23054	0.35792	0.12976	0.33496	0.05069	0.08306	0.24319	0.24319	0.26506	0.20517	0.21302	0.1296	0.22899	0.14253	0.21545	0.13558	0.14538	0.32184	0.10076	0.29894	0.36498	0.16026	0.10992	0.1597	0.20086	0.04219	0.12332	0.07033	0.08436	0.16793	0.17601	0.31037
MUC4	0.03626	0.17636	0.05907	0.36404	0.07613	0.13472	0.09662	0.19439	0.0667	0.11759	0.103	0.0515	0.0673	0.07726	0.29448	0.04191	0.05763	0.09194	0.01037	0.11565	0.39026	0.00833	0.26878	0.06303	0.14061	0.12251	0.12139	0.21426	0.12231	0.11294	0.02803	0.30788	0.16347	0.12429	0.00582	0.12522	0.2433	0.07382	0.36746	0.12716	0.06127	0.10613	0.11008	0.07549	0.06508	0.12205	0.17346	0.08407	0.11788
Supplementary Fig. 4	Standard Curve
Percentage of DSB DNA added into ddPCR reaction	0	0.05	0.1	0.2	0.4	1
Apparent DSB percentage (replicate 1)	31	35	42	52	64	100
Apparent DSB percentage (replicate 2)	31	32	34	40	49	99
Apparent DSB percentage (replicate 3)	32	35	39	43	55	99
Apparent DSB percentage (replicate 4)	33	39	41	47	57	100
Apparent DSB percentage (replicate 5)	32	38	38	47	61	100
Apparent DSB percentage (replicate 6)	28	34	44	54	66	100
Supplementary Fig. 5b
foci #	0	1	2	3	4
count	2	13	74	11	2
Supplementary Fig. 5d
foci #	0	1	2	3	4
count	1	6	125	11	6
Supplementary Fig. 5e
gMUC4-OneMM
foci #	0	1	2
count	68	33	8
gMUC4-TwoMM
foci #	0	1	2
count	91	3	0
Supplementary Fig. 7d
LMNA foci	1049.4	618.454	509.931	569.458	644.22	504.18	585.849	593.017	605.826	586.331	440.632	531.175	530.238	628.347	633.554	702.07	657.77	675.817	726.409	598.707	587.542	610.986	616.636	628.924	725.326	660.653	762.419	627.973	559.402	534.027	657.603	627.016	532.199	535.584	605.544	559.814	693.974	496.309	569.208	473.485	511.81	691.532	910.646	826.337	578.901	621.065	657.596	752.653	758.769
Supplementary Fig. 8b
CDKN2A foci #	0	1	2	3
count	99	4	0	0
Supplementary Fig. 8e
eCas9 Nickase	45	48	46	49
dCas9	50	47	50	49
Supplementary Fig. 9c	G	A
Untreated	54	42
ABE treated	95.6667	1
Supplementary Fig. 9e
Untreated	0.527473	0.55
ABE treated	0.268156	0.18
Supplementary Fig. 9f	G	A
0hr	75	19
6hr	78.5	16
24hr	76	18.5
Supplementary Fig. 10d
LMNA	-0.35
MUC4	-0.1
[truncated: 945 more columns]
